# Supplementary material for: Behavioral Changes, Adaptation, and Supports among Indonesian Female Sex Workers Facing Dual Risk of COVID-19 and HIV in a Pandemic
Source: Int J Environ Res Public Health. 2022 Jan 26;19(3):1361. doi: 10.3390/ijerph19031361 (PMC8835319; doi:10.3390/ijerph19031361)
Supplement: Supplementary file 1 [file ijerph-19-01361-s001.zip]

Archive with 1 entries (1 files):
- ijerph-1506050-supplementary.pdf
